# Supplementary material for: Low Vision Rehabilitation and Eye Exercises: A Comprehensive Guide to Tertiary Prevention of Diabetic Retinopathy
Source: Life (Basel). 2025 May 26;15(6):857. doi: 10.3390/life15060857 (PMC12194327; doi:10.3390/life15060857)
Supplement: Supplementary file 1 [file life-15-00857-s001.zip]

Archive with 1 entries (1 files):
- life-3565923-supplementary.pdf
